# Supplementary material for: Neuroprotection of Truncated Peptide IIAVE from Isochrysis zhanjiangensis: Quantum Chemical, Molecular Docking, and Bioactivity Studies
Source: Molecules. 2024 Feb 2;29(3):692. doi: 10.3390/molecules29030692 (PMC10856281; doi:10.3390/molecules29030692)
Supplement: Supplementary file 1 [file molecules-29-00692-s001.zip]

Archive with 1 entries (1 files):
- molecules-2733273-supplementary.pdf
